# Supplementary material for: Patients with chronic lymphocytic leukemia and complex karyotype show an adverse outcome even in absence of TP53/ATM FISH deletions
Source: Oncotarget. 2017 Apr 21;8(33):54297–303. doi: 10.18632/oncotarget.17350 (PMC5589581; doi:10.18632/oncotarget.17350)
Supplement: Supplementary file 2 [file oncotarget-08-54297-s002.xlsx]

## Sheet: Sheet1
Supplemental Table 3. Karyotype result and ATM/TP53 status from the 99 patients with CK.
ID	Karyotype	delATM	delTP53
CK & HR-FISH
1	46,XX,t(6;8)(p23;p21)[9]/46,idem,t(1;3)(q21;p23)[2]/44,idem,t(5;15)(p13;q11),-15,i(17)(q10),-20[5]/46,XX[4]	NEG	POS
2	46,XX,del(6)(q21q23),del(13)(q14),del(17)(p11)[9]/46,XX[2]	NEG	POS
3	46,XX,add(5)(q35),add(9)(p21),del(13)(q14q33),add(17)(p11)[9]/46,XX[22]	NEG	POS
4	43-45,XX,del(1)(p22),add(4)(p15),add(6)(q25),-8,del(8)(q24),-14,add(15)(p11),i(17)(q10),add(19)(q13)[cp8]/92,idem[2]/46,XX[10]	NEG	POS
5	46,XX,del(8)(p21),add(10)(q26),add(17)(p13),+2ace[5]/47,XX,+12,add(17)(p13),del(18)(q21),add(22)(q13)[3]	NEG	POS
6	46,XY,add(3)(q29),del(4)(q26q35),der(7)(1p36-1p32::7p22-7q32::15q22-15q26),-8,-9,del(13)(q21q34),-15,-17,-18,+19,add(19)(p13),+3mar,+ace[17]/46,XY[3]	NEG	POS
7	44,XX,-14,der(17)t(14;17)(q11;p11),-22[4]/46,XX[18]	NEG	POS
8	45,XY,del(2)(q34q37),add(10)(q26),del(14)(q24q31),-17,der(22)t(17;22)(p11;p11)[4]/45,XY,del(6)(q21),-10,del(11)(p13),del(14)(q24q31)[2]/46,XY[14]	NEG	POS
9	46,XX,add(6)(q24),add(14)(q32),i(17)(q10)[6]/46,XX[8]	NEG	POS
10	45,XY,der(9)t(9;17)(p12;q12),-17[6]/45,idem,del(3)(p23),add(20)(p13)[8]/46,XY[10]	NEG	POS
11	44,XY,add(2)(p25),-8,-9,der(13)t(8;13)(q11;p11),der(17)del(17)(p12)t(9;17)(q13;q23)[9]/43,idem,der(15)t(15;21)(q26;q11),-21[8]/46,XY[3]	NEG	POS
12	44,XY,r(11),-13,add(14)(p13),add(16)(q?),-17,-18,+mar[11]/46,XY[19]	NEG	POS
13	45,XY,-5,-9,-15,add(17)(p13),+18,-21,+2mar[13]/46,XY[37]	NEG	POS
14	47,XY,+12,add(17)(p13),-18,add(19)(q13),+mar[28]/46,XY[22]	NEG	POS
15	45,XY,t(3;6)(p25;q21),-13,del(17)(p12)[10]/46,XY[16]	NEG	POS
16	45,XX,add(1)(p36),del(3)(p14),del(13)(q14),add(17)(p13),-20[cp7]/46,XX[21]	NEG	POS
17	46-48,Y,-X, t(1;18)(q22;p11),-3,del(5)(q21q31),del(6)(q23q25),der(10)(?q23?q25),del(13)(q14q21),del(17)(p11),-22,+mar1,+mar2,+mar3,+mar4,+mar5,+mar6,+mar7[cp6]/46,XY[2]	NEG	POS
18	46,XX,t(7;11)(q21;p15),del(13)(q14q22),add(14)(q32)[6]/46,XX[14]	NEG	POS
19	44-47,XY,del(4)(p14),del(6)(q22q25),-7,-13,del(13)(q12q22),+17,-18,+mar1,+mar2,+mar3[cp13]/46,XY[11]	NEG	POS
20	86-91,XXXX,-3,del(3)(p10),+5,+7,del(11)(q22q23)x2,add(13)(p10)x2,del(17)(p11)x2,-21,-21[cp11]/46,XX[20]	NEG	POS
21	45,XX,del(13)(q14q21),-16,-17,-18,+mar1,+mar2[11]	NEG	POS
22	45,XX,-10,-12,add(14)(p11),+mar[2]/44,idem,-15[8]/46,XX[1]	NEG	POS
23	45,XX,der(17)t(17;18)(q10;q10),-18[1]/44,idem,add(2)(q37),-20[9]/46,XX[10]	NEG	POS
24	44,XY,der(15)t(15;17)(p11;p11),-17,-22,i(22)(q11)[7]/46,XY,dic(9;17)(p11;q11),-17,der(22)t(9;22)(q11;p11),+mar[9]/46,XY[4]	NEG	POS
25	45,XX,dic(9;17)(q11;p11)[6]/45,idem,del(6)(q21)[4]/45,idem,del(18)(q21)[3]/46,XX[7]	NEG	POS
26	47,XY,der(4)t(4;?)(p11;?),der(17)t(17;?)(p11;?),+mar[2]/46,idem,-15,+mar [11]/46,XY[2]	NEG	POS
27	44,XY,der(5)t(5;?)(p15;?),-?14,-?15,i(17)(q10)[2]/46,XY[1]	NEG	POS
28	45,XY,-1,add(17)(p13),add(20)(q13)[7]/46,XY[13]	NEG	POS
29	46,XY,add(10)(q26),t(11;19)(q14;p13),add(12)(p13)[14]/46,XY[6]	NEG	POS
30	43,XX,add(6)(q23),-13,add(15)(q22),-17,-18[12]/46,XX[8]	NEG	POS
31	45,XY,-13,add(15)(p11),der(17)t(13;17)(q11;p11)[10]/46,XY[10]	NEG	POS
32	45,XY,t(13;16)(q21;q23),-15,add(17)(p11)[20]	NEG	POS
33	46,XY,t(2;9)(p11;q34),del(11)(q14q23),i(22)(q10)[20]	POS	NEG
34	46,XY,-6,del(11)(q22),der(12)t(12;?)(p?;?),del(13)(q14),+mar[20]	POS	NEG
35	46,XY,del(11)(q14),add(15)(p11),idic(22)(q11)[6]/46,XY[15]	POS	NEG
36	46,XY,t(9;12;22)(q13;q15;p11),-11,t(11;12)(q13;q13),del(13)(q14q21),+r[12]/46,XY[8]	POS	NEG
37	45,XX,del(11)(q21q23),add(15)(q22),-18,i(18)(q10)[15]/46,XX[5]	POS	NEG
38	47,XX,del(11)(q23),-14,+2mar[10]/46,XX[20]	POS	NEG
39	46,XY,del(11)(q14)[5]/46,idem,del(6)(q21q25)[1]/46,idem,t(3;5)(q24;q12),del(6)(q21q25)[4]/46,XY[10]	POS	NEG
40	45,XY,der(8)t(8;14)(p12;q13),del(11)(q13q23),-14[2]/45,idem,add(13)(p13)[3]/45,XY,idem,add(20)(p13)[2]/46,XY[13]	POS	NEG
41	47,XY,del(6)(q21q23),del(11)(q21),+15[10]/46,XY[15]	POS	NEG
42	46,XX,-1,add(10)(q22),del(11)(q23),+mar1[8]/46,idem,del(3)(p13),-5,+mar1,+mar2[9]/46,XX[1]	POS	NEG
43	46,XY,del(11)(q14)[5]/46,idem,del(13)(q13q31)[3]/46,idem,add(8)(p22),del(13)(q13q31)[2]/46,XY[10]	POS	NEG
44	46,XY,t(10;11)(q22;q23),der(11)del(11)(p14)del(11)(q21q22)t(10;11)(q22;q23),t(13;18)(q32;q21)[18]/46,XY[2]	POS	NEG
45	46,XX,del(11)(q22)[5]/46,idem,del(7)(q22),add(12)(p12)[2]/46,XX[10]	POS	NEG
46	47,XY,+12[1]/46,idem,-Y[10]/46,idem,-Y,del(11)(q13q23)[4]/46,XY[5]	POS	NEG
47	46,XX,add(8)(q24),del(11)(q21),del(13)(q12q31),add(14)(q32)[7]/46,XX[15]	POS	NEG
48	44,XY,der(11)t(11;21)(q12;q12),del(13)(q11),-16,der(17)t(16;17)(q12;p11),-21,der(22)t(22;11;13)(p12;q22q13;q14)[22]/46,XY[5]	POS	POS
49	47,XX,+12[2]/47,idem,del(17)(p13)[2]/47,idem,del(11)(q22),del(17)(p13)[2]/46,XX[16]	POS	POS
50	44,X,-X,-6,der(13;15)(q10;q10),add(17)(p13),-20,+mar[13]/46,XX[7]	POS	POS
51	42-44,X,-Y,add(1)(q42),-3,add(11)(p15),der(13)t(13;?)(q13;?),-14,del(17)(p12),-20,+mar1,+mar2[cp4]/46,XY[16]	POS	POS
52	46,XY,del(2)(p23),add(3)(p24),del(6)(q22q24),add(17)(p13)[cp18]/46,XY[4]	POS	POS
53	46,XX,del(6)(q21q23)[14]/45,idem,der(17)t(17;18)(q10;q10),-18[2]/46,XX[4]	POS	POS
54	47,XY,+12[2]/47,idem,del(11)(q?)[2]/47,idem,t(9;13)(?;?)[3]/46,idem,-8,der(17)t(8;17)(?;?)[2]/46,XY[11]	POS	POS
55	48,XX,del(11)(q21),+12,+16[12]/46,XX[5]	POS	NEG
56	47,XX,+12[20]/48,idem,+3,del(11)(q21),i(17)(q10)[4]	POS	POS
57	46,XY,add(5)(p15),del(11)(q23),del(13)(q13q22),del(15)(q?),-20,+mar[17]/46,XY[13]	POS	NEG
CK & non-HR-FISH
58	49,XY,+12,+18,+19[6]/46,XY[9]	NEG	NEG
59	46,XX,t(1;9)(p34;q13),t(2;3)(q12;q26),add(14)(q32)[6]/46,XX[14]	NEG	NEG
60	46,X,-Y,+12[6]/46,idem,t(1;17)(q43;q21)[7]/46,XY[2]	NEG	NEG
61	47,XY,+12,t(15;16)(q15;p13)[18]/47,idem,t(3;19)(p21;q13)[2]	NEG	NEG
62	49,XX,+12,+18,+19[3]/46,XX[17]	NEG	NEG
63	47,XY,dup(1)(q31q44),+12,del(13)(q14)[10]/46,XY[2]	NEG	NEG
64	46,XY,t(3;17)(q25;q25),del(13)(q14q22),add(17)(p12)[13]/47,idem,+12[2]/46,XY[8]	NEG	NEG
65	49,XY,+12,+18,+19[6]/46,XY[6]	NEG	NEG
66	49,XY,der(3)t(3;4)(q26;q27),+der(3)t(3;4)(q26;q27),dup(6)(q10qter),der(7)t(7;22)(p13;p11),+9,del(10)(p12),del(14)(q24),i(18)(q10)[40]/46,XY[3]	NEG	NEG
67	46,XY,add(2)(q37),del(4)(?p),del(9)(?q)[18]/46,XY[10]	NEG	NEG
68	47,XY,add(10)(q?),+12,del(14)(q?)[5]/46,XY[15]	NEG	NEG
69	49,XY,+3,+12,+18[7]/46,XY[13]	NEG	NEG
70	44,X,-Y,-7,add(14)(q32),der(17)t(7;17)(q11;p13)[20]	NEG	NEG
71	46,XY,add(1)(q23),del(2)(p13p23),add(13)(q34)[3]/46,idem,add(14)(q32)[3]/46,XY[17]	NEG	NEG
72	45,X,-Y,add(4)(q?31),del(4)(p?14),add(7)(p22)[18]/46,XY[2]	NEG	NEG
73	49,XY,+12,+19,+mar[2]/46,XY[18]	NEG	NEG
74	46,XX,del(10)(q22q24),-13,-14,+mar1,+mar2[4]/46,XX[16]	NEG	NEG
75	58,X,-Y,+2,+2,+5,+7,+10,+11,+11,+12,+13,-14,+15,+16,-17,+20,+22,+mar1,+mar2[5]/46,XY[15]	NEG	NEG
76	42,XX,der(9)t(9;21)(q34;p11),-10,der(11)t(10;11)(q11;p12),-12,-19,-21[5]/46,XX[6]	NEG	NEG
77	47,XX,+12,del(12)(p13),del(14)(q22q32)[3]/46,XX[42]	NEG	NEG
78	47,XY,+12[8]/47,idem,del(3)(p24),add(17)(q25)[8]/46,XY[19]	NEG	NEG
79	49,XY,+12,+18,+19[4]/46,XY[14]	NEG	NEG
80	46,XY,t(1;4)(p13;p16)[22]/46,XY,t(1;4)(p13;p16),-8,+mar[5]/47,XY,+3[5]/46,XY[2]	NEG	NEG
81	49,XY,+12,+18,+19[11]/46,XY[19]	NEG	NEG
82	45,X,-Y,add(1)(q31),der(8)t(8;12)(p10;?)[32]/46,XY[18]	NEG	NEG
83	47,XY,add(8)(p23),-9,add(12)(q24),-13,-18,+4mar[41]/46,XY[9]	NEG	NEG
84	47,XY,+12,add(19)(p13)[3]/47,XY,dic(19;?)(p13;?),add(X)(p22),+mar[2]/46,XY[17]	NEG	NEG
85	45,X,-X[4]/48,XX,+4,+18[2]/46,XX[14]	NEG	NEG
86	48,XX,+3,del(13)(q12q22),+18[1]/48,X,add(X)(q22),+der(3)del(3)(p14),add(9)(q34),add(11)(p12),del(13)(q12q22),+18[18]/46,XX[1]	NEG	NEG
87	45-46,X,-X,del(6)(q21q23),+12[cp7]/46,XX[13]	NEG	NEG
88	49,XY,+12,+18,+19[1]/46,XY[19]*	NEG	NEG
89	46,XY,t(6;11)(q11;p14),t(14;18)(q32;q21)[5]/46,idem,del(13)(q14q22)[6]/46,XY[5]	NEG	NEG
90	50,XY,+12,t(18;22)(q21;q11),+3mar[cp2]/46,XY[28]	NEG	NEG
91	46,XY,?del(7)(q31q32)[8],t(10;13)(q11;q13)[4],del(13)(q13q22)[4][cp12]/46,XY[8]	NEG	NEG
92	46,XY,del(5)(p12p15)[1]/46,idem,t(13;14)(q14;q24),add(17)(p13)[17]/46,XY[2]	NEG	NEG
93	46,XX,t(2;5)(p16;p15),-4,add(15)(q26),+mar[3]/46,XX[47]	NEG	NEG
94	47,XY,add(1)(p31),+2,del(7)(q21),del(13)(q12)[7]/46,XY[17]	NEG	NEG
95	46,XY,der(4)?t(4;8)(p11;q12),-8,+12[4]/46,XY[16]	NEG	NEG
96	49,XY,+12+18,+19[7]/46,XY[13]	NEG	NEG
97	47,XY,+12[2]/45,idem,-Y,-8,dic(8;22)(q10;q10)[3]/48,idem,+22[2]/46,XY[13]	NEG	NEG
98	46,XY,t(14;18)(q32;q21)[4]/46,idem,del(6)(q14),t(8;13)(p21;q12)[1]/46,XY[20]*	NEG	NEG
99	47,XX,+12[1]/	NEG	NEG
	47,idem,del(1)(q41q43),del(6)(q24q26)[2]/
	46,XX[11]
Karyotypes were described following the International System for Human Cytogenetic Nomenclature (2013).
* Clone detected in a single metaphase was confirmed by FISH
